# Supplementary material for: The chromosome-level genomes of the herbal magnoliids Warburgia ugandensis and Saururus chinensis
Source: Sci Data. 2024 May 30;11:554. doi: 10.1038/s41597-024-03229-9 (PMC11139940; doi:10.1038/s41597-024-03229-9)
Supplement: Supplementary file 1 — Supplementary Information [file 41597_2024_3229_MOESM1_ESM.xlsx]

## Sheet: Supplementary Table 1
Supplementary Table 1. Softwares used in this paper.
Software	Version	Parameters	Website	Publications
Trimmomatic	v0.39	ILLUMINACLIP:adapter.fa:2:30:10 LEADING:5 TRAILING:5 SLIDINGWINDOW:4:15 MINLEN:30	http://www.usadellab.org/cms/index.php?page=trimmomatic	Bolger, A.M., Lohse, M., and Usadel, B. (2014). Trimmomatic: a flexible trimmer for Illumina sequence data. Bioinformatics 30, 2114–2120.
SOAPfilter	v2.2	-q 33 -y -p -M 2 -f -1 -Q 7 -W 5 -B 25	http://soap.genomics.org.cn/index.html	Luo R, Liu B, Xie Y, Li Z, Huang W, Yuan J, He G, Chen Y, Pan Q, Liu Y et al. SOAPdenovo2: an empirically improved memory-efficient short-read de novo assembler. GigaScience. 2012;1(1):18.
guppy	v4.0.11	default	Github.com/nanoporetech	ONT Guppy. (2021) Github.com/nanoporetech. Retrieved June 2021.
NextDenovo	v2.4.0	read_ cutoff = 1k, seed_ cutoff = 25211	https://github.com/Nextomics/NextDenovo.git
Nextpolish	v1.3.1	round_mode = 2	https://github.com/Nextomics/NextPolish.git	Hu J, Fan J, Sun Z, Liu S (2020) NextPolish: a fast and efficient genome polishing tool for long-read assembly. Bioinformatics 36: 2253-2255.
purge_dups	v1.2.5	default	https://github.com/dfguan/purge_dups
BLAST	v2.2.29	-evalue 1e-5 -outfmt 6	https://blast.ncbi.nlm.nih.gov/Blast.cgi	Camacho, C., Coulouris, G., Avagyan, V., Ma, N., Papadopoulos, J., Bealer, K., and Madden, T.L. (2009). BLAST+: architecture and applications.BMC Bioinformatics 10, 421.
BUSCO	v3.0.2	-l embryophyta_odb10	https://busco.ezlab.org/	Simão, F.A., Waterhouse, R.M., Ioannidis, P., Kriventseva, E.V. & Zdobnov, E.M. BUSCO: assessing genome assembly and annotation completeness with single-copy orthologs. Bioinformatics 31, 3210-3212 (2015)
Bwa	0.7.12-r1039	mem	https://github.com/lh3/bwa	Li, H. and R. Durbin, Fast and accurate long-read alignment with Burrows-Wheeler transform. Bioinformatics, 2010. 26(5): p. 589-95.
Hisat2	v2.1.0	-p 4 --max-intronlen 500000 --sensitive --dta --dta-cufflinks --phred33 --no-discordant --no-mixed	http://ccb.jhu.edu/software/hisat/index.shtml	Kim D, Langmead B and Salzberg SL. HISAT: a fast spliced aligner with low memory requirements. Nature Methods2015
Juicer	v3	-s MboI	http://aidenlab.org/documentation.html	Durand, N.C., Shamim, M.S., Machol, I., Rao, S.S., Huntley, M.H., Lander, E.S., and Aiden, E.L. (2016). Juicer provides a one-click system for analyzing loop-resolution Hi-C experiments. Cell Syst. 3, 95–98.
3d-dna	v180922	-m diploid -i 15000 -r 2	https://github.com/aidenlab/3d-dna	Dudchenko, O., et al. (2017). De novo assembly of the Aedes aegypti genome using Hi-C yields chromosome-length scaffolds. Science. Apr 7; 356(6333):92-95.
Juicebox	v1.11.08	default	https://github.com/aidenlab/juicer	Durand, N.C. et al. Juicebox provides a visualization system for Hi-C contact maps with unlimited zoom. Cell systems 3, 99-101 (2016).
RepeatMasker	v4.0.8	-nolow -no_is -norna -engine ncbi -parallel 1	http://www.repeatmasker.org/	Tarailo-Graovac, M., and Chen, N. (2009). Using RepeatMasker to identify repetitive elements in genomic sequences. Curr. Protoc. Bioinformatics Chapter 4. Unit 4.10.
RepeatProteinMask	v4-0-7	-engine ncbi -noLowSimple -pvalue 0.0001	http://www.repeatmasker.org/	Chen, N. (2004). Using RepeatMasker to identify repetitive elements in genomic sequences. Curr. Protoc. Bioinformatics Chapter 4, 10.
Tandem repeats Finder	v4.07	default	https://tandem.bu.edu/trf/trf.html	Benson, G. Tandem repeats finder: a program to analyze DNA sequences. Nucleic Acids Research 27, 573-580 (1999).
LTR_FINDER	v1.0.7	-C -w 2	http://tlife.fudan.edu.cn/tlife/ltr_finder/	Xu, Z., and Wang, H. (2007). LTR_FINDER: an efficient tool for the prediction of full-length LTR retrotransposons. Nucleic Acids Res. 35, W265–W268.
LTR_retriever	v2.8	-inharvest -threads 12	https://github.com/oushujun/LTR_retriever.git	Ou S , Jiang N . LTR_retriever: a highly accurate and sensitive program for identification of long terminal-repeat retrotransposons[J]. Plant Physiology, 2017:pp.01310.2017.
RepeatModeler2	v2	-engine rmblast	http://www.repeatmasker.org/RepeatModeler/	Flynn, J.M. et al. RepeatModeler2 for automated genomic discovery of transposable element families. Proc Natl Acad Sci U S A 117, 9451-9457 (2020)
Augustus	3.0.3	--uniqueGeneId=true --noInFrameStop=true --gff3=on --strand=both	https://github.com/Gaius-Augustus/Augustus	Stanke, M., Steinkamp, R., Waack, S. & Morgenstern, B. AUGUSTUS: a web server for gene finding in eukaryotes. Nucleic acids research 32, W309-W312 (2004)
SNAP	version 11/29/2013	default	https://github.com/KorfLab/SNAP	Korf I. Gene finding in novel Genomes. BMC Bioinformatics 2004
StringTie	v2.2.1	-p 12	https://github.com/gpertea/stringtie	Pertea, M., Pertea, G.M., Antonescu, C.M., Chang, T.-C., Mendell, J.T., and Salzberg, S.L. (2015). StringTie enables improved reconstruction of a transcriptome from RNA-seq reads. Nat. Biotechnol. 33, 290–295.
PASA	v2.3.3	-ALIGNERS blat,gmap -C -R	https://github.com/PASApipeline/PASApipeline	Haas, B.J., et al. (2003). Improving the Arabidopsis genome annotation using maximal transcript alignment assemblies. Nucleic Acids Res. 31, 5654–5666.
Trinity	v2.6.6	--genome_guided_max_intron 10000	https://github.com/trinityrnaseq/trinityrnaseq/wiki	Grabherr, M.G., et al. Full-length transcriptome assembly from RNA-seq data without a reference genome. Nat. Biotechnol. 29, 644–652.
BLAT	v.34x12	-t=dna -q=dna -minScore=30	https://downloads.sourceforge.net/project/blat/	Kent, W.J. (2002). BLAT–the BLAST-like alignment tool. Genome Res. 12, 656–664.
BRAKER	v2.1.6	default	https://github.com/Gaius-Augustus/BRAKER	Brůna, T., Hoff, K.J., Lomsadze, A., Stanke, M. & Borodovsky, M. BRAKER2: automatic eukaryotic genome annotation with GeneMark-EP+ and AUGUSTUS supported by a protein database. NAR Genomics and Bioinformatics 3, lqaa108 (2021).
OrthoFinder	v2.3.7	-t 32 -a 1 -M msa -S diamond -A mafft -T raxml-ng	https://github.com/davidemms/OrthoFinder	Emms, D.M., and Kelly, S. (2015). OrthoFinder: solving fundamental biases in whole genome comparisons dramatically improves orthogroup inference accuracy. Genome Biol. 16, 157.
IQTREE	v2.0.5	-bb 1000 -nt 12 -alrt 1000	http://www.iqtree.org/	Minh, B.Q., et al. (2020). IQ-TREE 2: New models and efficient methods for phylogenetic inference in the genomic era. Mol. Biol. Evol. 37, 1530–1534.
MAFFT	v.7.471	--localpair --maxiterate 1000 --anysymbol	https://mafft.cbrc.jp/alignment/software/	Katoh, K., and Standley, D.M. (2013). MAFFT multiple sequence alignment software version 7: improvements in performance and usability. Mol. Biol. Evol. 30, 772–780.
trimAL	v1.4.1	-automated1	http://trimal.cgenomics.org/	Capella-Guti_x005f_x005f_x0003_errez, S., Silla-Martı´nez, J.M., and Gabaldo´ n, T. (2009). trimAl: a tool for automated alignment trimming in large-scale phylogenetic analyses. Bioinformatics 25, 1972–1973.
InterProScan	v5.28-67.0	-goterms -f tsv -appl ProDom -appl PRINTS -appl Pfam -appl SMART -appl ProSiteProfiles -appl ProSitePatterns	https://www.ebi.ac.uk/interpro/search/	Jones, P.,et al. (2014). InterProScan 5: genomescale protein function classification. Bioinformatics 30, 1236–1240.
GlimmerHMM	v3.0.2	-f -g	https://ccb.jhu.edu/software/glimmerhmm/	Majoros, W.H., et al. (2004). TigrScan and GlimmerHMM: two open source ab initio eukaryotic gene-finders. Bioinformatics 20, 2878–2879.
GeneWise	v2.2.0	-trev/-tfor -genesf -gff -sum	http://www.ebi.ac.uk/birney/wise2/	Birney, E., Clamp, M., and Durbin, R. (2004). GeneWise and Genomewise. Genome Res. 14, 988–995.
MinKNOW	v.19.10.1	default	Github.com/nanoporetech	ONT Guppy. (2021) Github.com/nanoporetech. Retrieved June 2021.
Minimap2	r41	-x asm5 -a	https://github.com/lh3/minimap2	Li, H., Minimap and miniasm: fast mapping and de novo assembly for noisy long sequences. Bioinformatics, 2016. 32(14): p. 2103-10.
